# Supplementary material for: Characterisation of 3D Bioprinted Human Breast Cancer Model for In Vitro Drug and Metabolic Targeting
Source: Int J Mol Sci. 2022 Jul 4;23(13):7444. doi: 10.3390/ijms23137444 (PMC9267600; doi:10.3390/ijms23137444)
Supplement: Supplementary file 1 [file ijms-23-07444-s001.zip]

Archive with 2 entries (2 files):
- ijms-1771482-supplementary/Supplementary Figures.pdf
- ijms-1771482-supplementary/Video S1.mp4
